# Supplementary material for: A 3D-Printed Pump-Free Multi-Organ-on-a-Chip Platform for Modeling the Intestine–Liver–Muscle Axis
Source: Micromachines (Basel). 2026 Jan 28;17(2):180. doi: 10.3390/mi17020180 (PMC12942775; doi:10.3390/mi17020180)
Supplement: Supplementary file 1 [file micromachines-17-00180-s001.zip]

Archive with 2 entries (2 files):
- Supplementary Information.pdf
- Supplementary Video S1.mp4
